# Supplementary material for: Reduced Mucosal Associated Invariant T-Cells Are Associated with Increased Disease Severity and Pseudomonas aeruginosa Infection in Cystic Fibrosis
Source: PLoS One. 2014 Oct 8;9(10):e109891. doi: 10.1371/journal.pone.0109891 (PMC4190362; doi:10.1371/journal.pone.0109891)
Supplement: File S2 — Individual Subject Raw Data. (XLS) [file pone.0109891.s002.xls]

## Sheet: PLOS_Resubmission
File S2. Individual Subject Raw Data
Subject	CF	Psa	Stable	Age	Sex	FEV1	FEV1%predicted	FVC	FVC%predicted	White Cell Count	Lymphocytes (x10^6per ml)	C-Reactive Protein	Percentage T-Cells	CD4+CD8-	CD4-CD8+	CD4+CD8+	CD4-CD8-	Percentage gd Cells	Percentage MAIT cells	Total Percentage of NK-Cells	PercentageNKcells(CD16+/CD3-/HLA-DR-)	PercentageNKCells(CD16-/CD56+/HLA-DR-)	PercentageNKCells(CD16-/CD56+/HLA-DR+)	CD3+CD16+	BCellPercentage	CD3CD16CD20HLADRBCellsCD1cNonResting	CD3CD16CD20HLADRBCellsCD1cResting	Contaminantsundefine
1	No	N/A	N/A	32	Female	N/A	N/A	N/A	N/A	N/A	N/A	N/A	76.2	70.4	24.7	0.33	4.54	5.19	1.7577	12.5176	79.0916	5.73216	15.1762	1.15	7.6472	61.9	37.9	2.52147
2	No	N/A	N/A	36	Male	3.15	83	3.46	72	N/A	N/A	N/A	74.2	65.8	28.6	1.67	3.9	5.02	0.41674	17.272	88.3243	7.80163	3.87407	1.48	4.6893	72.7	27.4	3.09017
3	No	N/A	N/A	29	Male	3.4	83	4.92	95	N/A	N/A	N/A	83.7	59.9	36.3	0.58	3.22	6.29	2.04896	6.91507	87.8797	7.39068	4.7296	2.64	5.99725	75.3	24.8	1.23938
4	No	N/A	N/A	36	Male	5.01	118	6.11	109	N/A	N/A	N/A	78.2	61.8	34.8	0.339	3.09	6.43	1.206	12.5848	88.1189	7.0446	4.8365	2.75	4.41785	72	28	3.00093
5	No	N/A	N/A	31	Male	4.54	110	5.52	105	N/A	N/A	N/A	71.5	79.2	16.6	0.409	3.78	5.84	0.93483	19.7426	90.4263	6.06404	3.50967	1.73	5.3136	70.1	29.9	2.2714
6	No	N/A	N/A	25	Female	4.11	121	4.92	116	N/A	N/A	N/A	65	64.4	30.5	0.478	4.62	4.72	1.98144	15.382	81.6216	7.50327	10.8751	1.06	15.4365	71.4	28.1	3.77755
7	No	N/A	N/A	29	Female	4.19	120	5.14	116	N/A	N/A	N/A	54.4	82.9	12	0.138	5	4.43	1.4787	22.1849	87.2155	5.72686	7.05767	0.413	19.239	77	22.7	4.51326
8	No	N/A	N/A	25	Male	4.68	107	6	109	N/A	N/A	N/A	77.9	60.6	35.6	0.4	3.41	5.31	2.9172	13.571	93.3445	4.13908	2.51644	1.97	5.09732	74	26	1.80822
9	No	N/A	N/A	26	Female	3.61	118	4.31	113	N/A	N/A	N/A	83.5	74.1	19.8	2.81	3.29	6.93	1.54275	7.953	91.7843	5.91788	2.29784	1.78	2.16234	60.4	39.6	4.206
10	No	N/A	N/A	22	Female	4.18	127	4.94	121	N/A	N/A	N/A	72.4	67.1	27	0.193	5.7	7.21	3.18053	10.2524	63.6906	13.2085	23.1009	1.16	12.988	73.1	26.4	4.07819
11	No	N/A	N/A	24	Male	4.74	107	5.52	99	N/A	N/A	N/A	74.7	59.7	31.2	0.389	8.7	13.1	2.01438	16.9773	89.7021	6.2229	4.07499	1.07	4.20888	76.8	23.2	3.15458
12	No	N/A	N/A	43	Female	2.63	86	3.41	82	N/A	N/A	N/A	77.6	70.5	24.3	1.68	3.52	3.61	1.80757	7.47566	89.5453	5.28365	5.17104	3.7	2.8159	60.5	39.5	7.54643
13	No	N/A	N/A	26	Male	5.4	119	6.35	110	N/A	N/A	N/A	64.3	76.6	19.5	0.708	3.23	3.94	2.03875	26.3165	95.6843	2.34003	1.97562	3.05	4.0552	65.3	34.6	2.98382
14	No	N/A	N/A	25	Male	4.63	103	5.59	99	N/A	N/A	N/A	75.7	58.1	32.1	0.275	9.6	22.6	0.260568	11.4261	85.7277	11.3283	2.94396	6.04	5.49712	75	25.1	1.57652
15	No	N/A	N/A	63	Female	2.74	123	3.27	107	N/A	N/A	N/A	68.5	57.7	38.4	1.89	2.1	1.57	5.421	17.8867	96.9723	2.01096	1.01678	5.57	3.77889	78.3	21.7	3.89214
16	No	N/A	N/A	31	Female	3.99	118	4.69	109	N/A	N/A	N/A	81.2	45.4	48.6	2.1	3.98	7.03	5.9553	6.53681	92.4763	5.59407	1.92963	3.97	3.57378	50.6	49.4	3.87842
17	No	N/A	N/A	23	Male	4.82	101	5.78	95	N/A	N/A	N/A	71.4	66.4	25.4	0.446	7.69	12	3.10386	14.9072	86.0244	9.18216	4.7934	3.62	7.8648	81.3	18.7	2.90404
18	No	N/A	N/A	26	Female	3.91	110	4.71	106	N/A	N/A	N/A	75.1	65.7	23.7	0.162	10.4	13.2	4.7824	8.02569	62.4283	10.4114	27.1603	1.87	12.629	71.7	27.2	3.05001
19	No	N/A	N/A	N/A	Female	N/A	N/A	N/A	N/A	N/A	N/A	N/A	81.2	63.1	31.3	2.06	3.48	8.05	2.66288	5.4355	93.7319	3.41683	2.85128	5.18	4.56343	60.5	39.5	3.18282
20	No	N/A	N/A	25	Female	2.94	102	3.46	95	N/A	N/A	N/A	66.4	56.6	27.2	1.16	15.1	8.83	9.2288	18.4924	68.9981	16.6609	14.341	1.12	7.722	56.1	30.2	9.5806
21	No	N/A	N/A	27	Male	5.6	124	6.85	118	N/A	N/A	N/A	84	86.3	11	0.177	2.45	4.21	1.12776	10.8646	87.8561	9.05303	3.09089	0.425	3.74226	62.9	37.1	1.29402
22	No	N/A	N/A	25	Male	3.94	101	4.56	96	N/A	N/A	N/A	60.5	61.7	27.6	0.195	10.4	11.1	2.93355	18.9612	87.9343	3.4597	8.606	1.41	17.1175	58.3	41.4	2.6878
23	Yes	Yes	No	29.6783	Male	0.97	23.9726	2.56	50.3834	5.4	0.97	N/A	71.6	70.2	24.1	1.25	4.4	7.91	1.78689	12.8552	89.8035	5.44365	4.75283	4.27	1.34952	81.7	18.3	10.1097
24	Yes	Yes	Yes	19.707	Female	2.35	73.4347	3.01	76.3372	6.6	3.62	2	73.1	57.9	29.4	0.162	12.5	11.9	1.08066	8.41522	51.7082	14.9783	33.3134	0.31	14.552	53.5	45.6	5.03518
25	Yes	Yes	Yes	28.5613	Male	3.38	82.0619	4.63	89.5869	7.5	1.32	4.2	77.1	44	47.9	0.232	7.91	14.2	0.258496	8.23966	45.8232	10.6458	43.5309	5.18	5.8072	55.3	43.9	4.05134
26	Yes	Yes	N/I	27.3347	Male	2.4	56.226	4.26	79.2347	5.8	3.58	2	52.8	34.6	53.1	0.179	12.1	17.2	2.166	23.8604	81.7023	3.22249	15.0752	5.51	4.906	50.4	47.3	13.3196
27	Yes	Yes	N/I	32.0849	Male	1.17	27.4411	2.6	47.3202	11.7	2.64	11	58.4	61	33.7	0.5	6	7.07	0.050765	13.3273	84.3793	12.7062	2.91452	2.89	10.2938	41.2	58.8	10.8597
28	Yes	No	No	43.0965	Male	2.47	66.9284	3.67	75.4525	5.9	1.35	N/A	68.2	54.9	26.5	0.156	18.4	20.4	4.67838	11.3502	52.4576	10.9087	36.6337	2.05	15.5001	73.6	26	3.6158
29	Yes	Yes	N/I	22.5352	Male	2.5	57.9821	4.09	76.8968	6.1	2.11	3.7	68.5	48.3	36.9	1.09	13.7	12.8	1.2216	8.58794	89.2764	5.97345	4.7502	14.2	2.48911	76.2	23.8	5.58716
30	Yes	Yes	No	32.7885	Female	1.93	65.5507	2.92	78.4719	9.5	1.48	44	60.7	51.3	41.5	0.266	6.93	9.62	2.14514	13.094	54.3372	8.32657	37.3362	10.8	11.0192	74.3	25.2	5.64781
31	Yes	Yes	Yes	27.1622	Female	2.03	62.9	2.59	64.1072	8.8	2.95	2	71.3	58.3	37	0.17	4.55	10.1	0.44512	11.457	81.0407	6.22294	12.7364	4.64	8.4096	70.4	29.3	4.47504
32	Yes	Yes	Yes	21.5058	Female	2.16	67.6956	3.21	81.3511	7.2	1.7	4.3	70	55.6	33.6	0.351	10.5	12.9	1.10808	9.72174	65.6576	13.3205	21.022	3.69	13.0644	57.9	42	4.19236
33	Yes	Yes	N/I	35.6742	Male	2.18	52.545	4.03	74.5641	6.2	2.1	23	80.5	79.5	14	0.226	6.27	4.87	3	8.748	68.8066	8.28532	22.9081	0.686	7.548	68.2	31.2	2.65
34	Yes	No	N/I	18.3107	Female	1.79	50.3455	2.46	56.0295	N/A	N/A	N/A	67	72.2	19.8	0.155	7.91	11.6	1.78407	10.3708	84.8387	4.76387	10.3975	3.12	17.671	64.6	35	2.12522
35	Yes	Yes	No	31.603	Male	0.8	21.4644	1.98	42.8708	5.8	1.18	14	82.5	80.4	13.6	0.231	5.82	6.84	0.018585	5.3009	77.7755	14.3	7.9245	1.19	7.3542	85.4	13.8	1.5129
36	Yes	Yes	No	25.0486	Male	2.46	56.6606	3.9	71.7758	6.9	1.51	4	71.6	66.4	22.3	0.136	11.2	13.4	0.81664	11.0292	75.1299	10.458	14.4121	1.87	12.4244	52.4	47.2	3.66377
37	Yes	Yes	N/I	34.0972	Female	1.98	69.7092	3.09	85.889	13.2	3.18	5	82.2	66.5	26.2	1	6.4	10.6	1.8072	3.61928	92.3621	4.44262	3.19527	6.99	4.91064	64.2	35.8	1.91556
38	Yes	Yes	Yes	26.6968	Male	3.77	83.5975	5.12	89.081	10.9	2.68	2	77	54.9	30.4	1.12	13.6	15.4	2.2019	5.10209	87.944	5.3642	6.69184	9.18	4.81465	64.5	35.5	3.42208
39	Yes	Yes	N/I	28.1615	Male	4.43	100.09	5.83	103.154	6.9	2.8	2	68.2	52.5	40.2	2.88	4.4	6.67	0.77437	23.0172	96.1083	3.10585	0.785818	2.52	0.960471	56.1	43.9	4.9709
40	Yes	Yes	N/I	26.423	Male	2.21	50.9867	4.5	82.4414	N/A	N/A	8.9	74.6	62.9	27.4	1.4	8.3	13.3	0.283513	9.54775	92.1503	6.3086	1.5411	5.37	6.29067	51.8	48.2	3.50383
41	Yes	Yes	Yes	22.6913	Female	2.71	79.4647	4.06	95.7681	11.8	3.35	3.8	83	70.6	24.1	0.217	5.02	5.89	1.2636	3.76819	58.8357	13.3274	27.837	0.936	11.0025	86.4	13.4	1.42831
42	Yes	No	Yes	18.5051	Female	3.55	98.9914	4.51	101.763	6.6	2.18	4.2	59.8	67.7	25.7	0.257	6.43	5.6	2.36439	9.62236	69.1652	9.41474	21.4201	1.42	24.9584	75.9	23.5	4.83764
43	Yes	Yes	N/I	28.4162	Male	1.14	27.6465	2.14	41.3783	12.1	1.71	N/A	82.2	78.4	19.5	1.12	1.06	1.53	0.52118	9.65719	94.5172	4.20326	1.27958	2.24	1.82459	62.5	37.5	3.70081
44	Yes	Yes	N/I	24.7912	Male	1.75	41.6401	3.98	76.4911	12.1	1.99	8.4	75.5	70.3	22.2	0.7	6.7	9.2	0.125	8.80748	85.2005	13.2292	1.57029	3.01	6.49462	67.4	32.6	5.79579
45	Yes	Yes	No	40.104	Male	0.91	23.5759	1.72	34.0109	7.7	1.78	33	68.1	65.3	23.6	0.216	10.8	12.5	0.63018	9.13489	44.7547	13.1211	42.1242	1.27	18.408	64.8	34.6	3.39911
46	Yes	Yes	Yes	22.5106	Female	2.32	78.5899	3.08	84.482	14.9	3.26	3.1	70.12	63.6	25.4	0.0177	10.8	10.4	4.0704	12.1641	75.0605	7.04913	17.8904	1.18	13.578	63.9	35.9	3.21834
47	Yes	Yes	N/I	33.6372	Female	2.18	69.5005	2.96	74.4335	12.1	2.67	107	90.2	76	16.7	1.56	5.77	3.97	0.16874	3.35593	74.4205	16.1151	9.46443	1.84	1.44427	63.2	36.8	3.04744
48	Yes	Yes	Yes	32.2136	Male	3.33	80.2571	5.99	112.728	12.6	3.97	2	60	70.1	19.9	0.212	9.82	10.5	1.0902	17.5907	79.9287	6.3113	13.76	0.763	18.544	79	2.08	3.61472
49	Yes	Yes	N/I	34.8611	Female	1.93	64.3489	2.45	64.3157	8	2.06	6.7	74.6	66.4	26	0.267	7.34	1.64	2.03322	9.12108	63.1784	13.4066	23.415	0.368	12.6252	73.6	25.7	3.87162
50	Yes	Yes	N/I	38.0014	Male	1.27	32.6448	2.64	52.2714	7.1	0.91	3.7	69.1	69.7	24.7	0.83	4.8	6.67	0.85084	13.628	88.8204	9.26036	1.91928	2.7	0.99734	36.4	63.6	12.8572
51	Yes	Yes	Yes	20.4928	Female	3.13	94.1954	3.77	91.7683	7.2	2.86	2	64.4	56.5	23	0.197	20.4	26	0.81816	12.5122	70.8111	7.15272	22.0362	3.02	16.724	73.7	26	3.79584
52	Yes	No	Yes	23.3046	Male	3.43	78.6579	4.7	86.7481	10.3	3.77	2	75	44.3	51	0.157	4.58	6.33	0.97921	3.4795	44.5386	17.324	38.1374	2.04	18.0624	82.1	17	2.2488
53	Yes	Yes	N/I	27.8576	Female	1.71	53.2717	3.09	76.8004	17	1.6	17	72.6	71.8	16	0.7	11.5	19.6	0.06734	6.13325	70.4964	13.9109	15.5927	3.87	8.62287	63.5	36.5	8.52102
54	Yes	Yes	No	31.2745	Male	1.13	28.0257	3.07	60.1921	4.6	0.66	13	87.3	78.2	14.5	1.29	5.99	6.54	1.34946	5.05663	83.6857	10.5621	5.75215	3.32	0.972691	67.5	32.5	2.99692
55	Yes	Yes	Yes	25.3279	Female	2.55	76.2468	3.4	81.4151	7.8	2.21	2	78.7	76.6	18.1	1	4.35	6.55	1.10432	5.80042	86.3006	7.65885	6.04052	2.54	7.94173	61.8	38.2	4.04193
56	Yes	Yes	No	36.0301	Male	2.2	53.892	3.51	66.1385	7.8	1.8	4.7	81.6	49.2	42	0.252	7.6	17.5	0.18161	7.60937	66.309	9.32626	24.3647	0.867	6.2315	73.2	24.7	3.74363
57	Yes	Yes	Yes	20.4353	Male	2.68	60.6929	4.41	81.2077	12.5	2.13	2	69.8	61.4	29.2	0.137	9.3	13	1.53186	10.3562	68.9224	8.03634	23.0412	3.05	14.8022	80.7	19.1	2.65119
58	Yes	Yes	N/I	34.0945	Male	1.09	31.4722	2.26	53.0487	6.8	2.24	N/A	57.5	69.9	23.2	0.315	6.6	14.7	1.66056	20.5316	77.0636	8.91309	14.0233	0.499	16.1528	47.6	52.1	7.0734
59	Yes	No	N/I	40.3149	Female	1.87	67.8488	2.97	83.8878	5.52	1.98	7.3	78.6	64.4	26.2	0.151	9.3	7.98	2.54352	5.70327	77.0502	11.775	11.1748	0.451	13.4964	74.5	24.9	2.07533
60	Yes	Yes	N/I	26.9569	Male	1.41	34.1125	2.72	52.825	12.4	2.47	11	74.1	62.4	23.7	0.152	13.7	12.4	3.56118	9.51337	58.6661	8.59054	32.7434	1.79	11.8825	61.4	38.1	3.08163
61	Yes	Yes	N/I	30.0287	Male	1.83	47.9776	3.05	64.6586	11.2	1.83	18	53.4	65.2	27.7	0.346	6.83	6.43	0.3906	12.3223	43.889	31.1728	24.9382	1.47	21.9996	76.5	23	13.7569
62	Yes	Yes	N/I	24.397	Female	1.29	39.5599	2.69	66.2485	4.4	1.6	28	85.5	64	31.4	2.4	2.2	4.22	0.316966	8.64593	91.775	6.25196	1.97302	0.8	0.353894	43.1	56.9	4.4837
63	Yes	Yes	N/I	17.2977	Female	1.12	32.5737	2.31	54.5989	6.2	2.73	16	83.6	78.6	15.6	1.3	4.5	15.5	0.41328	6.77925	79.3451	16.7285	3.92643	0.5	3.07773	61.8	38.2	5.80081
